# Supplementary material for: Forecasting Suitable Habitats of the Clouded Leopard (Neofelis nebulosa) in Asia: Insights into the Present and Future Climate Projections Within and Beyond Extant Boundaries
Source: Biology (Basel). 2024 Nov 5;13(11):902. doi: 10.3390/biology13110902 (PMC11592018; doi:10.3390/biology13110902)
Supplement: Supplementary file 1 [file biology-13-00902-s001.zip]

Archive with 1 entries (1 files):
- biology-3264410-supplementary.pdf
